# Supplementary material for: A nitric oxide-sensing two-component system regulates a range of infection-related phenotypes in Burkholderia pseudomallei
Source: mSphere. 2025 Sep 17;10(10):e00423-25. doi: 10.1128/msphere.00423-25 (PMC12570481; doi:10.1128/msphere.00423-25)
Supplement: Table S2 — Raw biofilm data for Fig. 5B. [file msphere.00423-25-s0002.xlsx]

## Sheet: Table S2 Legend
Table S2: Raw data for the biofilm assay results shown in FIG 5B. Each tab of the spreadsheet shows a separate biological repeat of the biofilm assay at either 30C or 37C. The compiled data from all repeats are shown in the final two tabs.

## Sheet: 30oC n=1
	Raw data	1	2	3	4	5	6	7	8	9	10	11	12
	A	0.069	0.068	0.066	0.075	0.078	0.08	0.076	0.067	0.067	0.066	0.067	0.067		Mean raw 550 nm	Fold-change wrt WT
Wild-type	B	0.085	0.136	0.141	0.139	0.15	0.147	0.164	0.118	0.113	0.108	0.115	0.08		0.1331	1
Δbpss1646	C	0.084	0.761	0.747	0.789	0.696	0.762	0.724	0.596	0.556	0.561	0.586	0.079		0.6778	5.09241
*	D	0.085	0.888	0.982	1.039	0.975	0.962	0.914	0.851	0.847	0.781	0.764	0.079
*	E	0.085	0.111	0.108	0.113	0.13	0.1	0.117	0.101	0.097	0.108	0.096	0.078
Blank	F	0.087	0.089	0.09	0.107	0.122	0.106	0.1	0.1	0.079	0.079	0.081	0.079		0.0953
	G	0.069	0.067	0.067	0.069	0.067	0.069	0.068	0.068	0.069	0.066	0.067	0.069
	H	0.069	0.068	0.07	0.069	0.07	0.069	0.068	0.068	0.068	0.067	0.068	0.068
Blank average =	0.0953
	Raw - blank	1	2	3	4	5	6	7	8	9	10	11	12		Mean corrected 550 nm	Fold-change wrt WT
Blank	F		-0.0063	-0.0053	0.0117	0.0267	0.0107	0.0047	0.0047	-0.0163	-0.0163	-0.0143			0
Wild-type	B		0.0407	0.0457	0.0437	0.0547	0.0517	0.0687	0.0227	0.0177	0.0127	0.0197			0.0378	1
Δbpss1646	C		0.6657	0.6517	0.6937	0.6007	0.6667	0.6287	0.5007	0.4607	0.4657	0.4907			0.5825	15.4101
Wild-type average =	0.0378
	Normalised	1	2	3	4	5	6	7	8	9	10	11	12		Fold-change wrt WT
Wild-type	B		1.07672	1.20899	1.15608	1.44709	1.36772	1.81746	0.600529	0.468254	0.335979	0.521164			1
Δbpss1646	C		17.6111	17.2407	18.3519	15.8915	17.6376	16.6323	13.246	12.1878	12.3201	12.9815			15.4101
* other strains not presented in this study

## Sheet: 30oC n=2
	Raw data	1	2	3	4	5	6	7	8	9	10	11	12
	A	0.034	0.035	0.034	0.035	0.035	0.036	0.035	0.035	0.035	0.033	0.034	0.033		Mean raw 550 nm	Fold-change wrt WT
Blank	B	0.046	0.048	0.049	0.048	0.046	0.045	0.046	0.044	0.039	0.041	0.041	0.038		0.0447
Wild-type	C	0.045	0.067	0.072	0.063	0.064	0.074	0.064	0.062	0.053	0.048	0.051	0.038		0.0618	1
Δbpss1646	D	0.045	0.212	0.202	0.24	0.377	0.447	0.255	0.31	0.254	0.294	0.245	0.038		0.2836	4.589
Δbpss1647	E	0.045	0.18	0.256	0.269	0.255	0.252	0.211	0.213	0.236	0.242	0.211	0.039		0.2325	3.76214
*	F	0.046	0.055	0.068	0.063	0.073	0.057	0.06	0.053	0.047	0.049	0.048	0.038
*	G	0.045	0.049	0.051	0.054	0.051	0.045	0.044	0.045	0.039	0.039	0.04	0.038
	H	0.036	0.035	0.035	0.03	0.037	0.036	0.035	0.036	0.037	0.032	0.035	0.034
Blank average =	0.0447
	Raw - blank	1	2	3	4	5	6	7	8	9	10	11	12		Mean corrected 550 nm	Fold-change wrt WT
Blank	B		0.0033	0.0043	0.0033	0.0013	0.0003	0.0013	-0.0007	-0.0057	-0.0037	-0.0037			0
Wild-type	C		0.0223	0.0273	0.0183	0.0193	0.0293	0.0193	0.0173	0.0083	0.0033	0.0063			0.0171	1
Δbpss1646	D		0.1673	0.1573	0.1953	0.3323	0.4023	0.2103	0.2653	0.2093	0.2493	0.2003			0.2389	13.9708
Δbpss1647	E		0.1353	0.2113	0.2243	0.2103	0.2073	0.1663	0.1683	0.1913	0.1973	0.1663			0.1878	10.9825
Wild-type average =	0.0171
	Normalised	1	2	3	4	5	6	7	8	9	10	11	12		Fold-change wrt WT
Wild-type	C		1.30409	1.59649	1.07018	1.12865	1.71345	1.12865	1.0117	0.48538	0.192982	0.368421			1
Δbpss1646	D		9.78363	9.19883	11.4211	19.4327	23.5263	12.2982	15.5146	12.2398	14.5789	11.7135			13.9708
Δbpss1647	E		7.91228	12.3567	13.117	12.2982	12.1228	9.72515	9.84211	11.1871	11.538	9.72515			10.9825
* other strains not presented in this study

## Sheet: 30oC n=3
	Raw data	1	2	3	4	5	6	7	8	9	10	11	12		Mean raw 550 nm	Fold-change wrt WT
Blank	A	0.084	0.084	0.084	0.085	0.085	0.083	0.086	0.084	0.085	0.084	0.086	0.086		0.0846
*	B	0.09	0.113	0.12	0.108	0.115	0.11	0.111	0.115	0.118	0.113	0.119	0.122
Wild-type	C	0.092	0.113	0.099	0.1	0.113	0.114	0.125	0.12	0.126	0.119	0.112	0.133		0.1141	1
Δbpss1646	D	0.095	0.684	0.801	0.967	0.916	0.884	0.926	0.702	0.652	0.572	0.536	0.114		0.764	6.69588
Δbpss1647	E	0.091	0.615	0.655	0.615	0.808	0.83	0.756	0.747	0.759	0.436	0.39	0.095		0.6611	5.79404
*	F	0.093	0.117	0.116	0.118	0.104	0.117	0.121	0.113	0.096	0.098	0.115	0.113
*	G	0.093	0.119	0.114	0.109	0.114	0.118	0.113	0.122	0.115	0.112	0.101	0.101
	H	0.102	0.088	0.086	0.089	0.086	0.087	0.087	0.088	0.086	0.086	0.084	0.087
Blank average =	0.0846
	Raw - blank	1	2	3	4	5	6	7	8	9	10	11	12		Mean corrected 550 nm	Fold-change wrt WT
Blank	A		-0.0006	-0.0006	0.0004	0.0004	-0.0016	0.0014	-0.0006	0.0004	-0.0006	0.0014			0
Wild-type	C		0.0284	0.0144	0.0154	0.0284	0.0294	0.0404	0.0354	0.0414	0.0344	0.0274			0.0295	1
Δbpss1646	D		0.5994	0.7164	0.8824	0.8314	0.7994	0.8414	0.6174	0.5674	0.4874	0.4514			0.6794	23.0305
Δbpss1647	E		0.5304	0.5704	0.5304	0.7234	0.7454	0.6714	0.6624	0.6744	0.3514	0.3054			0.5765	19.5424
Wild-type average =	0.0295
	Normalised	1	2	3	4	5	6	7	8	9	10	11	12		Fold-change wrt WT
Wild-type	C		0.962712	0.488136	0.522034	0.962712	0.99661	1.36949	1.2	1.40339	1.1661	0.928814			1
Δbpss1646	D		20.3186	24.2847	29.9119	28.1831	27.0983	28.522	20.9288	19.2339	16.522	15.3017			23.0305
Δbpss1647	E		17.9797	19.3356	17.9797	24.522	25.2678	22.7593	22.4542	22.861	11.9119	10.3525			19.5424
* other strains not presented in this study

## Sheet: 30oC n=4
	Raw data	1	2	3	4	5	6	7	8	9	10	11	12
	A	0.035	0.037	0.042	0.036	0.035	0.037	0.052	0.043	0.036	0.039	0.041	0.035
	B	0.036	0.061	0.041	0.036	0.035	0.035	0.036	0.038	0.044	0.035	0.05	0.039
*	C	0.058	0.1	**	0.085	**	0.078	**	0.089	**	0.079	**	0.056		Mean raw 550 nm	Fold-change wrt WT
Δbpss1647	D	0.059	1.005	**	0.872	**	0.939	**	0.894	**	0.876	**	0.054		0.9172	6.4774
Δbpss1646	E	0.061	1.123	**	1.025	**	0.729	**	1.017	**	0.89	**	0.067		0.9568	6.75706
Wild-type	F	0.058	0.138	**	0.151	**	0.147	**	0.136	**	0.136	**	0.053		0.1416	1
Blank	G	0.058	0.065	**	0.062	**	0.054	**	0.053	**	0.051	**	0.06		0.057
	H	0.037	0.042	0.044	0.04	0.035	0.04	0.036	0.035	0.035	0.039	0.038	0.036
Blank average =	0.057
	Raw - blank	1	2	3	4	5	6	7	8	9	10	11	12		Mean corrected 550 nm	Fold-change wrt WT
Blank	G		0.008		0.005		-0.003		-0.004		-0.006				0
Wild-type	F		0.081		0.094		0.09		0.079		0.079				0.0846	1
Δbpss1646	E		1.066		0.968		0.672		0.96		0.833				0.8998	10.6359
Δbpss1647	D		0.948		0.815		0.882		0.837		0.819				0.8602	10.1678
Wild-type average =	0.0846
	Normalised	1	2	3	4	5	6	7	8	9	10	11	12		Fold-change wrt WT
Wild-type	F		0.957447		1.11111		1.06383		0.933806		0.933806				1
Δbpss1646	E		12.6005		11.4421		7.94326		11.3475		9.84634				10.6359
Δbpss1647	D		11.2057		9.63357		10.4255		9.89362		9.68085				10.1678
* other strains not presented in this study
** other growth media present

## Sheet: 37oC n=1
	Raw data	1	2	3	4	5	6	7	8	9	10	11	12
	A	0.072	0.066	0.068	0.068	0.066	0.067	0.07	0.069	0.068	0.066	0.068	0.07		Mean raw 550 nm	Fold-change wrt WT
Blank	B	0.09	0.086	0.087	0.086	0.085	0.083	0.083	0.085	0.081	0.085	0.09	0.091		0.0855455
Wild-type	C	0.108	0.112	0.114	0.12	0.119	0.116	0.114	0.116	0.106	0.117	0.115	0.114		0.114273	1
Δbpss1646	D	0.139	0.161	0.162	0.181	0.191	0.203	0.208	0.222	0.235	0.208	0.216	0.19		0.193273	1.69133
*	E	0.096	0.095	0.097	0.097	0.099	0.097	0.095	0.095	0.09	0.089	0.093	0.092
	F	0.069	0.069	0.066	0.067	0.069	0.069	0.075	0.069	0.07	0.067	0.07	0.071
	G	0.071	0.077	0.07	0.077	0.069	0.07	0.072	0.073	0.075	0.07	0.074	0.072
	H	0.079	0.078	0.081	0.083	0.082	0.068	0.07	0.08	0.076	0.076	0.079	0.071
Blank average =	0.0851
	Raw - blank	1	2	3	4	5	6	7	8	9	10	11	12		Mean corrected 550 nm	Fold-change wrt WT
Blank	B		0.0009	0.0019	0.0009	-0.0001	-0.0021	-0.0021	-0.0001	-0.0041	-0.0001	0.0049			0
Wild-type	C		0.0269	0.0289	0.0349	0.0339	0.0309	0.0289	0.0309	0.0209	0.0319	0.0299			0.0298	1
Δbpss1646	D		0.0759	0.0769	0.0959	0.1059	0.1179	0.1229	0.1369	0.1499	0.1229	0.1309			0.1136	3.81208
Wild-type average =	0.0298
	Normalised	1	2	3	4	5	6	7	8	9	10	11	12		Fold-change wrt WT
Wild-type	C		0.902685	0.969799	1.17114	1.13758	1.03691	0.969799	1.03691	0.701342	1.07047	1.00336			1
Δbpss1646	D		2.54698	2.58054	3.21812	3.55369	3.95638	4.12416	4.59396	5.0302	4.12416	4.39262			3.81208
* other strains not presented in this study

## Sheet: 37oC n=2
	Raw data	1	2	3	4	5	6	7	8	9	10	11	12
	A	0.035	0.035	0.035	0.035	0.035	0.037	0.035	0.036	0.035	0.033	0.034	0.033		Mean raw 550 nm	Fold-change wrt WT
Blank	B	0.048	0.063	0.049	0.049	0.047	0.047	0.045	0.046	0.042	0.043	0.045	0.049		0.0476
Wild-type	C	0.047	0.117	0.104	0.094	0.11	0.07	0.071	0.064	0.059	0.054	0.056	0.042		0.0799	1
Δbpss1646	D	0.05	0.142	0.139	0.127	0.131	0.115	0.118	0.111	0.098	0.09	0.094	0.041		0.1165	1.45807
Δbpss1647	E	0.051	0.137	0.136	0.147	0.141	0.142	0.119	0.109	0.112	0.098	0.099	0.041		0.124	1.55194
*	F	0.066	0.087	0.084	0.089	0.085	0.057	0.055	0.058	0.05	0.05	0.049	0.04
*	G	0.049	0.05	0.048	0.048	0.049	0.046	0.044	0.046	0.044	0.045	0.046	0.043
	H	0.036	0.034	0.036	0.041	0.038	0.036	0.035	0.036	0.037	0.032	0.035	0.034
Blank average =	0.0476
	Raw - blank	1	2	3	4	5	6	7	8	9	10	11	12		Mean corrected 550 nm	Fold-change wrt WT
Blank	B		0.0154	0.0014	0.0014	-0.0006	-0.0006	-0.0026	-0.0016	-0.0056	-0.0046	-0.0026			0
Wild-type	C		0.0694	0.0564	0.0464	0.0624	0.0224	0.0234	0.0164	0.0114	0.0064	0.0084			0.0323	1
Δbpss1646	D		0.0944	0.0914	0.0794	0.0834	0.0674	0.0704	0.0634	0.0504	0.0424	0.0464			0.0689	2.13313
Δbpss1647	E		0.0894	0.0884	0.0994	0.0934	0.0944	0.0714	0.0614	0.0644	0.0504	0.0514			0.0764	2.36533
Wild-type average =	0.0323
	Normalised	1	2	3	4	5	6	7	8	9	10	11	12		Fold-change wrt WT
Wild-type	C		2.14861	1.74613	1.43653	1.93189	0.693498	0.724458	0.50774	0.352941	0.198142	0.260062			1
Δbpss1646	D		2.9226	2.82972	2.4582	2.58204	2.08669	2.17957	1.96285	1.56037	1.31269	1.43653			2.13313
Δbpss1647	E		2.7678	2.73684	3.0774	2.89164	2.9226	2.21053	1.90093	1.99381	1.56037	1.59133			2.36533
* other strains not presented in this study

## Sheet: 37oC n=3
	Raw data	1	2	3	4	5	6	7	8	9	10	11	12		Mean raw 550 nm	Fold-change wrt WT
Blank	A	0.084	0.085	0.084	0.085	0.085	0.084	0.092	0.086	0.087	0.084	0.086	0.085		0.0858
*	B	0.092	0.092	0.098	0.094	0.096	0.109	0.098	0.102	0.113	0.098	0.105	0.097
Wild-type	C	0.092	0.11	0.107	0.099	0.108	0.105	0.11	0.108	0.105	0.105	0.117	0.1		0.1074	1
Δbpss1646	D	0.097	0.219	0.299	0.256	0.237	0.214	0.271	0.263	0.201	0.201	0.221	0.107		0.2382	2.21788
Δbpss1647	E	0.092	0.25	0.263	0.265	0.266	0.26	0.278	0.294	0.262	0.253	0.223	0.099		0.2614	2.43389
*	F	0.093	0.1	0.094	0.129	0.101	0.098	0.1	0.102	0.101	0.097	0.103	0.096
*	G	0.095	0.095	0.097	0.091	0.093	0.098	0.105	0.102	0.098	0.093	0.107	0.097
	H	0.086	0.089	0.086	0.088	0.086	0.087	0.087	0.088	0.085	0.086	0.084	0.087
Blank average =	0.0858
	Raw - blank	1	2	3	4	5	6	7	8	9	10	11	12		Mean corrected 550 nm	Fold-change wrt WT
Blank	A		-0.0008	-0.0018	-0.0008	-0.0008	-0.0018	0.0062	0.0002	0.0012	-0.0018	0.0002			0
Wild-type	C		0.0242	0.0212	0.0132	0.0222	0.0192	0.0242	0.0222	0.0192	0.0192	0.0312			0.0216	1
Δbpss1646	D		0.1332	0.2132	0.1702	0.1512	0.1282	0.1852	0.1772	0.1152	0.1152	0.1352			0.1524	7.05556
Δbpss1647	E		0.1642	0.1772	0.1792	0.1802	0.1742	0.1922	0.2082	0.1762	0.1672	0.1372			0.1756	8.12963
Wild-type average =	0.0216
	Normalised	1	2	3	4	5	6	7	8	9	10	11	12		Fold-change wrt WT
Wild-type	C		1.12037	0.981481	0.611111	1.02778	0.888889	1.12037	1.02778	0.888889	0.888889	1.44444			1
Δbpss1646	D		6.16667	9.87037	7.87963	7	5.93519	8.57407	8.2037	5.33333	5.33333	6.25926			7.05556
Δbpss1647	E		7.60185	8.2037	8.2963	8.34259	8.06481	8.89815	9.63889	8.15741	7.74074	6.35185			8.12963
* other strains not presented in this study

## Sheet: 37oC n=4
	Raw data	1	2	3	4	5	6	7	8	9	10	11	12
	A	0.035	0.036	0.035	0.035	0.035	0.036	0.035	0.035	0.041	0.036	0.035	0.035
	B	0.036	0.035	0.035	0.035	0.036	0.036	0.036	0.041	0.036	0.036	0.035	0.036
*	C	0.053	0.068	**	0.069	**	0.067	**	0.07	**	0.095	**	0.072		Mean raw 550 nm	Fold-change wrt WT
Δbpss1647	D	0.05	0.204	**	0.219	**	0.224	**	0.224	**	0.243	**	0.068		0.2228	2.39056
Δbpss1646	E	0.053	0.184	**	0.178	**	0.195	**	0.222	**	0.232	**	0.067		0.2022	2.16953
Wild-type	F	0.058	0.092	**	0.086	**	0.091	**	0.096	**	0.101	**	0.059		0.0932	1
Blank	G	0.054	0.061	**	0.06	**	0.057	**	0.058	**	0.053	**	0.051		0.0578
	H	0.037	0.035	0.045	0.046	0.04	0.043	0.041	0.038	0.035	0.034	0.037	0.036
Blank average =	0.0578
	Raw - blank	1	2	3	4	5	6	7	8	9	10	11	12		Mean corrected 550 nm	Fold-change wrt WT
Blank	G		0.0032		0.0022		-0.0008		0.0002		-0.0048				0
Wild-type	F		0.0342		0.0282		0.0332		0.0382		0.0432				0.0354	1
Δbpss1646	E		0.1262		0.1202		0.1372		0.1642		0.1742				0.1444	4.0791
Δbpss1647	D		0.1462		0.1612		0.1662		0.1662		0.1852				0.165	4.66102
Wild-type average =	0.0354
	Normalised	1	2	3	4	5	6	7	8	9	10	11	12		Fold-change wrt WT
Wild-type	F		0.966102		0.79661		0.937853		1.0791		1.22034				1
Δbpss1646	E		3.56497		3.39548		3.87571		4.63842		4.9209				4.0791
Δbpss1647	D		4.12994		4.55367		4.69492		4.69492		5.23164				4.66102
* other strains not presented in this study
** other growth media present

## Sheet: Normalised 30oC compiled
Biological replicate	N	Wild-type	Δbpss1646	Δbpss1647
1	1	1.07672	17.6111
	2	1.20899	17.2407
	3	1.15608	18.3519
	4	1.44709	15.8915
	5	1.36772	17.6376
	6	1.81746	16.6323
	7	0.600529	13.246
	8	0.468254	12.1878
	9	0.335979	12.3201
	10	0.521164	12.9815
2	11	1.30409	9.78363	7.91228
	12	1.59649	9.19883	12.3567
	13	1.07018	11.4211	13.117
	14	1.12865	19.4327	12.2982
	15	1.71345	23.5263	12.1228
	16	1.12865	12.2982	9.72515
	17	1.0117	15.5146	9.84211
	18	0.48538	12.2398	11.1871
	19	0.192982	14.5789	11.538
	20	0.368421	11.7135	9.72515
3	21	0.962712	20.3186	17.9797
	22	0.488136	24.2847	19.3356
	23	0.522034	29.9119	17.9797
	24	0.962712	28.1831	24.522
	25	0.99661	27.0983	25.2678
	26	1.36949	28.522	22.7593
	27	1.2	20.9288	22.4542
	28	1.40339	19.2339	22.861
	29	1.1661	16.522	11.9119
	30	0.928814	15.3017	10.3525
4	31	0.957447	12.6005	11.2057
	32	1.11111	11.4421	9.63357
	33	1.06383	7.94326	10.4255
	34	0.933806	11.3475	9.89362
	35	0.933806	9.84634	9.68085
	Average	1	16.4941	14.2435

[truncated: 1 more sheets: Normalised 37oC compiled]
